# Supplementary material for: High Co-Expression of GPAT4 and SLC7A11 as a Predictor of Platinum Resistance and Poor Prognosis in Patients with Epithelial Ovarian Cancer
Source: Biomedicines. 2025 Jul 8;13(7):1664. doi: 10.3390/biomedicines13071664 (PMC12292186; doi:10.3390/biomedicines13071664)
Supplement: Supplementary file 1 [file biomedicines-13-01664-s001.zip]

Archive with 1 entries (1 files):
- biomedicines-3692077-supplementary.pdf
